# Supplementary material for: Structural Elements Recognized by Abacavir-Induced T Cells
Source: Int J Mol Sci. 2017 Jul 7;18(7):1464. doi: 10.3390/ijms18071464 (PMC5535955; doi:10.3390/ijms18071464)
Supplement: Supplementary file 1 [file ijms-18-01464-s001.zip]

Archive with 1 entries (1 files):
- ijms-196175-supplementary.pdf
